# Supplementary material for: Structure of the human ATM kinase and mechanism of Nbs1 binding
Source: eLife. 2022 Jan 25;11:e74218. doi: 10.7554/eLife.74218 (PMC8828054; doi:10.7554/eLife.74218)
Supplement: Figure 1—figure supplement 1—source data 1. — Figure 1—figure supplement 1B ATM kinase assay without MRN or DNA. [file elife-74218-fig1-figsupp1-data1.zip]

Archive with 7 entries (6 files):
- Figure 1 - figure supplement 1 - Source data/
- Figure 1 - figure supplement 1 - Source data/.DS_Store
- __MACOSX/Figure 1 - figure supplement 1 - Source data/._.DS_Store
- Figure 1 - figure supplement 1 - Source data/Figure 1 - figure supplement 1B.tif
- __MACOSX/Figure 1 - figure supplement 1 - Source data/._Figure 1 - figure supplement 1B.tif
- Figure 1 - figure supplement 1 - Source data/Figure 1 - figure supplement 1A.tiff
- __MACOSX/Figure 1 - figure supplement 1 - Source data/._Figure 1 - figure supplement 1A.tiff
