# Supplementary material for: Structure of the human ATM kinase and mechanism of Nbs1 binding
Source: eLife. 2022 Jan 25;11:e74218. doi: 10.7554/eLife.74218 (PMC8828054; doi:10.7554/eLife.74218)
Supplement: Figure 4—source data 1. [file elife-74218-fig4-data1.zip]

Archive with 5 entries (4 files):
- Figure 4 - Source data/
- Figure 4 - Source data/.DS_Store
- __MACOSX/Figure 4 - Source data/._.DS_Store
- Figure 4 - Source data/Figure 4E.tiff
- __MACOSX/Figure 4 - Source data/._Figure 4E.tiff
