# Supplementary material for: Structure of the human ATM kinase and mechanism of Nbs1 binding
Source: eLife. 2022 Jan 25;11:e74218. doi: 10.7554/eLife.74218 (PMC8828054; doi:10.7554/eLife.74218)
Supplement: Figure 5—source data 1. — Figure 5B ATM kinase assay with MRN and varying DNA concentration. Figure 5C ATM kinase assay with DNA and using wild-type MRN or FRY to AAA mutant. [file elife-74218-fig5-data1.zip]

Archive with 7 entries (6 files):
- Figure 5 - Source data/
- Figure 5 - Source data/Figure 5B.tif
- __MACOSX/Figure 5 - Source data/._Figure 5B.tif
- Figure 5 - Source data/Figure 5C.tif
- __MACOSX/Figure 5 - Source data/._Figure 5C.tif
- Figure 5 - Source data/Figure 5A.tif
- __MACOSX/Figure 5 - Source data/._Figure 5A.tif
