# Supplementary material for: Structure of the human ATM kinase and mechanism of Nbs1 binding
Source: eLife. 2022 Jan 25;11:e74218. doi: 10.7554/eLife.74218 (PMC8828054; doi:10.7554/eLife.74218)
Supplement: Figure 5—figure supplement 1—source data 1. — Figure 5—figure supplement 1B ATM kinase assay with MRN and without DNA. Figure 5—figure supplement 1C ATM kinase assay with DNA and MRN, without and with ATM. Figure 5—figure supplement 1E ATM kinase assay with DNA, without and with MRN. Figure 5—figure supplement 1G Single-turnover ATM kinase assay. [file elife-74218-fig5-figsupp1-data1.zip]

Archive with 13 entries (12 files):
- Figure 5 - figure supplement 1 - Source data/
- Figure 5 - figure supplement 1 - Source data/.DS_Store
- __MACOSX/Figure 5 - figure supplement 1 - Source data/._.DS_Store
- Figure 5 - figure supplement 1 - Source data/Figure 5 - figure supplement 1E.tif
- __MACOSX/Figure 5 - figure supplement 1 - Source data/._Figure 5 - figure supplement 1E.tif
- Figure 5 - figure supplement 1 - Source data/Figure 5 - figure supplement 1G.tif
- __MACOSX/Figure 5 - figure supplement 1 - Source data/._Figure 5 - figure supplement 1G.tif
- Figure 5 - figure supplement 1 - Source data/Figure 5 - figure supplement 1B.tif
- __MACOSX/Figure 5 - figure supplement 1 - Source data/._Figure 5 - figure supplement 1B.tif
- Figure 5 - figure supplement 1 - Source data/Figure 5 - figure supplement 1A.tiff
- __MACOSX/Figure 5 - figure supplement 1 - Source data/._Figure 5 - figure supplement 1A.tiff
- Figure 5 - figure supplement 1 - Source data/Figure 5 - figure supplement 1C.tif
- __MACOSX/Figure 5 - figure supplement 1 - Source data/._Figure 5 - figure supplement 1C.tif
